# Supplementary material for: Comparative Chloroplast Genome Study of Zingiber in China Sheds Light on Plastome Characterization and Phylogenetic Relationships
Source: Genes (Basel). 2024 Nov 19;15(11):1484. doi: 10.3390/genes15111484 (PMC11593964; doi:10.3390/genes15111484)
Supplement: Supplementary file 1 [file genes-15-01484-s001.zip]

Archive with 1 entries (1 files):
- genes-3312538-supplementary.pdf
